# Supplementary material for: A Comparison of the Interstitial and Blood Glucose Responses Following Consumption of Different Carbohydrate-Containing Beverages in Humans: A Randomised Controlled Trial
Source: Nutrients. 2026 Jun 22;18(12):2033. doi: 10.3390/nu18122033 (PMC13306023; doi:10.3390/nu18122033)
Supplement: Supplementary file 1 [file nutrients-18-02033-s001.zip]

Archive with 3 entries (3 files):
- Supplemental table 1.pdf
- Supplemental Table 2.pdf
- Supplemental Table 3.pdf
